# Supplementary material for: Factors Affecting Weigh Tape Reading in the Measurement of Equine Body Weight
Source: Animals (Basel). 2023 Apr 13;13(8):1330. doi: 10.3390/ani13081330 (PMC10135119; doi:10.3390/ani13081330)
Supplement: Supplementary file 1 [file animals-13-01330-s001.zip]

Archive with 1 entries (1 files):
- animals-2314810-supplementary.pdf
